# Supplementary material for: Genetic determinants of circulating haptoglobin concentration
Source: Clin Chim Acta. 2019 Jul;494:138–42. doi: 10.1016/j.cca.2019.03.1617 (PMC6541910; doi:10.1016/j.cca.2019.03.1617)
Supplement: Supplementary file 1 — Additional analyses. [file mmc1.xlsx]

## Sheet: Table S1
	British	French	Japanese
rs2000999 - A/A	16	22	48
rs2000999 - A/G	107	176	197
rs2000999 - G/G	202	302	140
CNV - Hp1/Hp1	45	73	27
CNV - Hp1/Hp2	146	234	154
CNV - Hp2/Hp2	134	181	204
LD - D	-0.0612	-0.0694	-0.1007
LD - D'	0.788	0.811	0.9796
LD - Correlation coefficient	-0.310506	-0.344	-0.467
LD - Chi-square	62.669	115.502	167.976
LD-pvalue	2.44249e-15	<0.001	<0.001
N	325	488	385
HWE-pvalue - rs2000999	0.7411	0.6955	0.1048
HWE-pvalue - CNV	0.6315	0.9242	0.8971
***
CNV = copy number variant
LD = linkage disequilibrium
HWE = Hardy–Weinberg equilibrium

## Sheet: Table S2
	Results of linear regression analysis where Hp serum level was the outcome and Race, CNV, rs2000999 and Gender were the exposures
	Coef	SE	pVal	CI
(Intercept)	3.782	0.0447	< 2.2e-16	3.694to3.87
Race-Japanese	1.6166	0.0456	< 2.2e-16	1.527to1.706
CNV	0.8441	0.0317	1.074e-07	0.782to0.906
rs2000999	0.8163	0.0349	7.598e-09	0.748to0.885
Gender	1.0133	0.0453	0.7697	0.925to1.102
